# Supplementary material for: Accuracy of Non-Exercise Estimated Cardiorespiratory Fitness in Japanese Adults
Source: Int J Environ Res Public Health. 2021 Nov 23;18(23):12288. doi: 10.3390/ijerph182312288 (PMC8656653; doi:10.3390/ijerph182312288)
Supplement: Supplementary file 1 [file ijerph-18-12288-s001.zip]

Archive with 1 entries (1 files):
- Supplement S1.pdf
